# Supplementary material for: A large-scale metagenomic survey dataset of the post-weaning piglet gut lumen
Source: Gigascience. 2021 Jun 3;10(6):giab039. doi: 10.1093/gigascience/giab039 (PMC8173662; doi:10.1093/gigascience/giab039)
Supplement: giab039_Supplemental_Files [file giab039_supplemental_files.zip]

Archive with 3 entries (3 files):
- metapigs_base_DataNote_SupplFigures.pdf
- metapigs_base_DataNote_SupplTable1.csv
- metapigs_base_DataNote_SupplTable2.csv
